# Supplementary material for: Pain Control Affects the Radiographic Diagnosis of Segmental Instability in Patients with Degenerative Lumbar Spondylolisthesis
Source: J Clin Med. 2021 Sep 2;10(17):3984. doi: 10.3390/jcm10173984 (PMC8432229; doi:10.3390/jcm10173984)
Supplement: Supplementary file 1 [file jcm-10-03984-s001.zip]

Archive with 1 entries (1 files):
- jcm-1343748-supplementary.pdf
